# Supplementary material for: An Approach to Elucidate NBS1 Function in DNA Repair Using Frequent Nonsynonymous Polymorphism in Wild Medaka (Oryzias latipes) Populations
Source: PLoS One. 2017 Jan 20;12(1):e0170006. doi: 10.1371/journal.pone.0170006 (PMC5249114; doi:10.1371/journal.pone.0170006)
Supplement: S1 Table — Forty nonsynonymous SNPs were found among 5 inbred strains (Hd-rR, HNI, Kaga, HSOK and Nilan) in this study and can be classified into 5 groups. Among them, 4 SNP groups are each specific to the 4 geographical groups of medaka [20,21]. Two SNPs which give amino acid substitutions of G542S and I695T are shared among the geographical groups and no SNP other than these are shared among the geographical groups of medaka. This finding strongly suggests that each SNP except for G542S and I695T appeared after the differentiation of each geographical group. It is also suggested that geographical groups of medaka can be classified into 2 large groups: a group of the southern Japanese group and the northern Japanese group and the other group of the eastern Korean group and the China-western Korean group. * represents Q170H in the HSOK specific amino acid substitutions. (XLSX) [file pone.0170006.s007.xlsx]

## Sheet: Sheet1
			Strains
		AA Position	Hd-rR	HNI	Kaga	HSOK	Nilan
			Southern population	Northern population		East Korean Population	China-West Korean Population
	Hd-rR specific	45	N	H	H	H	H
		95	H	Q	Q	Q	Q
		208	R	C	C	C	C
		381	I	N	N	N	N
		399	K	T	T	T	T
		449	V	I	I	I	I
		517	T	R	R	R	R
		593	H	Q	Q	Q	Q
		609	H	Q	Q	Q	Q
	HNI-specific	10	G	R	R	G	G
		109	G	R	R	G	G
		258	L	V	V	L	L
		385	N	Y	Y	N	N
		394	L	P	P	L	L
		402	Q	K	K	Q	Q
		406	P	S	S	P	P
		436	R	S	S	R	R
		437	P	L	L	P	P
		582	V	A	A	V	V
	HSOK-specific	77	T	T	T	M	T
		170*	Q	Q	Q	H	Q
		266	L	L	L	F	L
		372	V	V	V	A	V
		378	E	E	E	Q	E
		519	P	P	P	L	P
		574	R	R	R	Q	R
	Nilan-specific	30	A	A	A	A	D
		124	L	L	L	L	P
		217	A	A	A	A	G
		261	S	S	S	S	N
		410	P	P	P	P	H
		440	S	S	S	S	T
		445	S	S	S	S	N
		506	A	A	A	A	T
		550	I	I	I	I	M
		568	G	G	G	G	C
		718	K	K	K	K	R
		747	A	A	A	A	V
		542	S	S	S	G	G
		695	T	T	T	I	I
