# Supplementary material for: An Approach to Elucidate NBS1 Function in DNA Repair Using Frequent Nonsynonymous Polymorphism in Wild Medaka (Oryzias latipes) Populations
Source: PLoS One. 2017 Jan 20;12(1):e0170006. doi: 10.1371/journal.pone.0170006 (PMC5249114; doi:10.1371/journal.pone.0170006)
Supplement: S2 Table — Homozygote of Q185 allele is associated with higher risks of a wide variety of cancer and leukemia. On the other hand, some studies have reported that E185 allele increases cancer risk in the cases of lung cancer in Chinese local population [51], basal cell carcinoma in Hungary, Romania and Slovakia [52]. These studies suggest that the amino acid substitution at Q185 residue in hNBS1 has some biological significance and that the impact of Q185E mutation can be two-sided depending on the environments. CI, confidence interval. (XLSX) [file pone.0170006.s008.xlsx]

## Sheet: S1 Table
	Population	No. of case (Q allele frequency)	No. of control (Q allele frequency)	Odds ratio (95% CI)	Reference
Lung cancer	Chinese	1559 (45.7%)	1679 (38.0%)	QE 1.24 (1.06-1.45) QQ 1.91 (1.56-2.35)	a
	Chinese (Xuan-Wei)	118 (57.2%)	111 (66.7%)	QE 1.43 (0.81-2.52) EE 2.53 (1.05-6.08)	b
Leukemia	Chinese	175 (61.4%)	350 (40.1)	QE 1.34 (0.64-2.82) QQ 3.41 (1.47-8.01)	c
	Chinese	428 (60.7%)	600 (43.2%)	QE 0.50 (0.37-0.67) EE 0.23 (0.16-0.34)	d
Nasopharyngeal carcinoma	Chinese	1052 (55.3%)	1168 (38.4)	QE 1.69 (1.26-2.11) QQ 3.87 (3.01-5.03)	e
Bladder cancer	Caucasian	299 (38%)	278 (34%)	QE 1.02 (0.72-1.45) QQ 1.64 (0.92-2.90)	f
Basal cell carcinoma	Caucasian (Men)	237 (38.0%)	274 (29.7%)	QE 1.25 (0.85-1.84) EE 2.19 (1.23-3.91)	g
Renal cell carcinoma	Caucasian	322 (35.4%)	333 (30.3%)	QE 0.96 (0.68-1.34) QQ 2.13 (1.17-3.86)	h
a: Fang W, Qiu F, Zhang L, Deng J, Zhang H, Yang L, et al. The functional polymorphism of NBS1 p. Glu185Gln is associated with an increased risk of lung cancer in Chinese populations: Case–control and a meta-analysis. Mutat Res. 2014; 770: 61–68.
b: Lan Q, Shen M, Berndt SI, Bonner MR, He X, Yeager M, et al. Smoky coal exposure, NBS1 polymorphisms, p53 protein accumulation, and lung cancer risk in Xuan Wei, China. Lung Cancer. 2005; 49: 317–23.
c: Jiang L, Liang J, Jiang M, Yu X, Zheng J, Liu H, et al. Functional polymorphisms in the NBS1 gene and acute lymphoblastic leukemia susceptibility in a Chinese population. Eur J Haematol. 2011; 86: 199–205.
d: Li N, Xu Y, Zheng J, Jiang L, You Y, Wu H, et al. NBS1 rs1805794G>C polymorphism is associated with decreased risk of acute myeloid leukemia in a Chinese population. Mol Biol Rep. 2013; 40: 3749–3756.
e: Zheng J, Zhang C, Jiang L, You Y, Liu Y, Lu J, et al. Functional NBS1 polymorphism is associated with occurrence and advanced disease status of nasopharyngeal carcinoma. Mol Carcinog. 2011; 50: 689–96.
f: Sanyal S, Festa F, Sakano S, Zhang Z, Steineck G, Norming U, et al. Polymorphisms in DNA repair and metabolic genes in bladder cancer. Carcinogenesis. 2004; 25: 729–734.
g: Thirumaran RK, Bermejo JL, Rudnai P, Gurzau E, Koppova K, Goessler W, et al. Single nucleotide polymorphisms in DNA repair genes and basal cell carcinoma of skin. Carcinogenesis. 2006; 27: 1676–1681.
h: Margulis V, Lin J, Yang H, Wang W, Wood CG, Wu X. Genetic Susceptibility to Renal Cell Carcinoma: The Role of DNA Double Strand Break Repair Pathway. Cancer Epidemiol Biomarkers Prev. 2008; 17: 2366–2373. EPI-08-0259. PMCID: PMC2581835.
